# Supplementary material for: Tobacco Tax Increases: A Discourse Analysis of the French Print and Web News Media from 2000 to 2020
Source: Int J Environ Res Public Health. 2022 Nov 17;19(22):15152. doi: 10.3390/ijerph192215152 (PMC9691216; doi:10.3390/ijerph192215152)
Supplement: Supplementary file 1 [file ijerph-19-15152-s001.zip]

Archive with 1 entries (1 files):
- ijerph-1942310-supplementary.pdf
